# Supplementary material for: Development of a Flexible Sensor-Integrated Tissue Patch to Monitor Early Organ Rejection Processes Using Impedance Spectroscopy
Source: Biosensors (Basel). 2024 May 17;14(5):253. doi: 10.3390/bios14050253 (PMC11118035; doi:10.3390/bios14050253)
Supplement: Supplementary file 1 [file biosensors-14-00253-s001.zip]

Archive with 1 entries (1 files):
- biosensors-3003117-supplementary.pdf
